# Supplementary material for: Physiotherapeutic Management of Adolescent Idiopathic Scoliosis: A Focused Review of the Schroth Method
Source: J Clin Med. 2026 Feb 5;15(3):1266. doi: 10.3390/jcm15031266 (PMC12897866; doi:10.3390/jcm15031266)
Supplement: Supplementary file 1 [file jcm-15-01266-s001.zip]

Archive with 1 entries (1 files):
- jcm-4048911-supplementary.pdf
